# Supplementary material for: The Trophoblast Compartment Helps Maintain Embryonic Pluripotency and Delays Differentiation towards Cardiomyocytes
Source: Int J Mol Sci. 2023 Aug 4;24(15):12423. doi: 10.3390/ijms241512423 (PMC10418709; doi:10.3390/ijms241512423)
Supplement: Supplementary file 1 [file ijms-24-12423-s001.zip]

Archive with 7 entries (6 files):
- Suppl video S1_D9 EBs_BM.m4v
- Suppl video S2_D9 EBs_TCM.m4v
- Supplementary Information_R1.pdf
- __MACOSX/
- __MACOSX/._Suppl video 1_D9 EBs_BM.m4v
- __MACOSX/._Suppl video 2_D9 EBs_TCM.m4v
- __MACOSX/._Supplementary Information_R1.pdf
